# Supplementary material for: Impact of Short-Term and Prolonged (Multi-Year) Droughts on Tree Mortality at the Individual Tree and Stand Levels
Source: Plants (Basel). 2025 Jun 20;14(13):1904. doi: 10.3390/plants14131904 (PMC12251964; doi:10.3390/plants14131904)
Supplement: Supplementary file 1 [file plants-14-01904-s001.zip]

Archive with 1 entries (1 files):
- plants-3669529-supplementary.pdf
